# Supplementary material for: Effects of Double-Stranded RNA Degrading Nucleases on RNAi Efficiency in Beet Moth Spodoptera exigua (Lepidoptera: Noctuidae)
Source: Insects. 2025 Feb 19;16(2):229. doi: 10.3390/insects16020229 (PMC11857036; doi:10.3390/insects16020229)
Supplement: Supplementary file 1 [file insects-16-00229-s001.zip]

Archive with 1 entries (1 files):
- insects-3416635-supplementary.pdf
